# Supplementary material for: A Functionalized Polysaccharide from Sphingomonas sp. HL-1 for High-Performance Flocculation
Source: Polymers (Basel). 2022 Dec 23;15(1):56. doi: 10.3390/polym15010056 (PMC9853492; doi:10.3390/polym15010056)
Supplement: Supplementary file 1 [file polymers-15-00056-s001.zip]

Archive with 1 entries (1 files):
- polymers-1998870-supplementary.pdf
